# Supplementary material for: Disulfiram treatment suppresses antibody-producing reactions by inhibiting macrophage activation and B cell pyrimidine metabolism
Source: Commun Biol. 2024 Apr 22;7:488. doi: 10.1038/s42003-024-06183-9 (PMC11035657; doi:10.1038/s42003-024-06183-9)
Supplement: Supplementary file 3 — Supplementary Data 1 [file 42003_2024_6183_MOESM3_ESM.xlsx]

## Sheet: Figure 1
Figure 1b B220+IL4CD40(10^3)						Figure 1b B220+ LPS(10^3)						Figure 1b CD138+ IL4CD40						Figure 1b CD138+ LPS
NC	0	0.01	0.1	1		NC	0	0.01	0.1	1		NC	0	0.01	0.1	1		NC	0	0.01	0.1	1
0.087	19.653	19.464	0.14	0.19		0.087	11.422	12.238	0.085	0.155		0.03	43.84	35.51	0	0		0.03	35.05	38.8	0.07	0.07
0.054	23.925	21.419	0.126	0.146		0.054	11.103	10.146	0.187	0.162		0	50.48	40.1	0.04	0.02		0	44.54	34.97	0.01	0.03
0.048	23.101	21.026	0.065	0.078		0.048	13.618	9.538	0.21	0.334		0.01	36.6	36.15	0.01	0.06		0.01	51.37	34.73	0	0.05
0.095	18.299					0.095	14.097					0.01	35.97					0.01	54.46
0.023	23.157					0.023	13.994					0	46.15					0	53.49
Figure 1b CD138+IL4CD40(10^2)						Figure 1b CD138+LPS(10^2)
NC	0	0.01	0.1	1		NC	0	0.01	0.1	1
0.03	43.84	35.51	0	0		0.03	35.05	38.8	0.07	0.07
0	50.48	40.1	0.04	0.02		0	44.54	34.97	0.01	0.03
0.01	36.6	36.15	0.01	0.06		0.01	51.37	34.73	0	0.05
0.01	35.97					0.01	54.46
0	46.15					0	53.49
Figure 1c
	Cyanamide	DDC	Cu(DDC)2	INCB3344	Maraviroc	LY294002	Wortmannin	Ibrutinib	Bay 11-7082
LPS total B cells	>10000	431.2	87.33	>10000	>10000	2452	>10000	904.2	>10000
LPS plasma cells	>10000	714.3	47.22	>10000	>10000	347.4	>10000	541.8	4434
IL-4+anti-CD40 total B cells	>10000	470.8	266.1	>10000	>10000	610.2	>10000	1003	369.1
IL-4+anti-CD40 plasma cells	>10000	240.6	275.1	>10000	>10000	280.4	>10000	540.6	181.2
Figure 1d IL4+aCD40						Figure 1d LPS
NC	DSF 0μM	DSF0.01μM	DSF 0.1μM	DSF 1μM		NC	DSF 0μM	DSF0.01μM	DSF 0.1μM	DSF 1μM
14	171	165	3	1		14	97	48	1	16
12	222	208	4	3		12	121	69	0	3
5	215	177	1	8		5	99	74	1	0
7	219					7	139
6	200					6	158
28	126					28	141

## Sheet: Figure 2
Figure 2c				Figure 2b
Graft Weight POD9 (mg)					Allogeneic Tx (n=10)	CD8 depletion (n=10）	CD8 depletion + DSF (n=7)	Syngeneic Tx (n=5)
Naive	Cont	DSF		7d	6
113.2	275.7	124		6d	4
120.5	253.2	215.8		7d		1
113.1	263.3	153.2		8d		4
108.9	190.9	125.2		9d		3
100.9	169.2	211.6		10d		1
103.8	191.4	108		11d		1
	203.4	173.6		10d			2
	168.8	169.2		13d			2
	126.8	167		11d			1
	169	173.6		12d			1
	184.6	118		32d			1
	237.1	198.3		>100d				10
	232.4	117.8
	265.5	179.7
	272.1	154.4
	230.4	165.7
		138.3

## Sheet: Figure 3
Figure 3b IgM%				Figure 3c IgG				Figure 3d IgM (10^5)				Figure 3e IgG (10^5)
Syn	Cont	DSF		Syn	Cont	DSF		Naive	Cont	DSF		Naive	Cont	DSF
0.609	3.333	1.571		0.108	2.339	0.885		1.8191	11.645	9.905		0.330165	2.32147	2.00766
0.316	8.907	0.92		0.226	3.497	1.282		3.22246	16.15	13.75		0.207075	3.60498	3.01916
0.34	9.302	5.067		0.374	2.116	0.726		3.76764	11.9	6.35987		0.475825	4.25	2.89547
0.497	4.737	3.853		0.773	7.321	0.078			10.15	13.35			2.84693	1.27821
0.13	5.481	0.504		0.2	2.834	2.031			10.36	6.915			3.57623	1.34495
0.074	9.703	0.462		0.186	4.043	3.464			12.95	9.385			2.42712	1.98623
0.708	5.261	0.122		0.256	5.581	1.211			11.35	0.69927			0.953985	0.203145
0.115	4.585	0.248		1.051	1.827	1.35			14.8	8.095			3.80405	2.24374
0.177	3.718	0.347		0.58	2.344	1.799			11.9	0.3255			1.78784	0.267485
0.498	4.679	0.639		0.296	3.531	2.537			8.78	10.43			3.49026	2.38861
0.194	5.019	0.508		0.151	1.214	3.413			12.65	8.995			3.64127	1.13513
0.588	2.836	0.666		0.113	0.981	2.635			12	12.2			3.31211	3.24624
	6.449	0.898			0.799	1.71			11.56	0.97928			3.25854	0.244325
	1.954	1.143			1.074	7.485			5.03	11.05			1.76406	1.24823
	2.039	1.475			1.116	2.756			19.2	11.455			3.80832	3.08874
	3.446	2.98			1.185	3.243			19.05	5.06			2.77668	1.69316
	2.109	1.96			2.532	2.733			9.045	11.15			3.73299	4.15435
	2.55	5.203			3.234	1.765				5.86				2.55285
	4.104	3.498			1.434	2.008				10.32				2.83545
	2.006	2.258			2.277	3.721
	0.938	2.576			2.646	1.47
	1.202	5.542			3.191	0.329
	1.34	5.033			3.411	0.336
	1.221	2.928			3.7	0.392
	1.514	5.726			3.795	0.72
	1.371	2.578			4.787	0.498
	1.171	1.611			5.761	0.763
	1.085	1.79			5.473	0.695
	0.958	1.935			4.277	0.74
	1.276	1.48			3.055	0.338
	1.273	1.219			2.814	0.618
	3.76	1.165			1.585	0.829
	2.64	1.013			1.788	0.974
	3.084	1.839			2.209	0.693
		1.174				0.416
		1.57				0.362
Figure 3g F4/8(10^2)				Figure 3h C4d%
Syn	Cont	DSF		Syn	Cont	DSF
1.42	2.63	6.32		0	2.903	3.4
3.42	6.59	6.99		0.005	4.252	0.776
2.43	15.32	11.92		0	4.37	3.591
1.7	7.62	7.95		0.002	1.03	0.085
1.44	2.31	8.89		0	1.024	0.185
2.28	12.4	11.26		0	2.364	0.159
1.86	13.97	0.34		0	2.954	0.257
1.18	13.96	0.45		0.019	3.156	0.075
2.58	12.77	4.15		0.019	2.811	1.925
1.61	13.46	0.66		0.009	2.429	1.278
	11.4	1.16		0.026	2.266	1.29
	8.17	0.58		0.035	2.873	2.03
	7.02	1.51		0.025	3.846	3.967
	7.15	1.8		0.015	3.968	0.827
	8.88	4.58		0.004	3.371	1.375
	2.75	2.56			1.726	1.092
	7.86	2.97			2.593	0.507
	6.66	6.42			2.136	1.336
					2.585	0.671
					2.508	1.17
					3.799	2.058
					5.095	2.399
					5.565	1.689
					5.792	1.404
					6.03	0.815

## Sheet: Figure 4
Figure 4b
B220（10^5）+ in DLN				B220（10^5）+ in SPL
Syn	Cont	DSF		Syn	Cont	DSF
1.1	3.6	2.3		2.5	2.6	2.4
0.9	2.6	1.6		2.5	2.7	2.5
1.2	2.5	1.8		2.1	3	2.7
1.7	2.4	3.3		2.2	2.6	2.9
Figure 4d
DLN%		BM%		SPL%		PB%			Figure 4e%
Cont	DSF	Cont	DSF	Cont	DSF	Cont	DSF		Cont	DSF
3.35	0.65	39.5	12	5.09	1.55	7.67	2.62		16.5	9.16
2.63	0.75	52.4	23	5.62	2.05	10.4	1.54		21.7	7.49
2.88	0.7	54.8	29.4	5.62	2.49	7.21	1.67		18.9	9.56
									15.2
Figure 4g				Figure 4h				Figure 4i
Syn	Cont	DSF		Syn	Cont	DSF		Syn	Cont	DSF
22	139	60		6.755	447.315	54.89		10.425	137.07	40.525
1	73	41		27.665	337.195	13.74		9.195	51.4	52.42
21	173	91		23.985	297.555	147.11		12.495	42.515	15.52
8	178	17		2.565	398.87	9.67		5.12	48.5	14.985
38	181	37			143.69	484.585			46.01	27.99
6	232	123			187.505	263.965			39.2	111.92
4	128	70			357.23	31.545			69.405	26.95
7	249	75			595.115				42.92
2	129	52

## Sheet: Figure 5
Figure 5b %			Figure 5b Number
Cont	DSF		Cont	DSF
8.16	11.3		64.71	129.3
3.13	9.65		39.19	85.98
5.08	5.53		20.13	53.51
5.88	10.5		58.57	93.78
4.87	11.2		107.37	33.13
4.57	6.74		24.61	116.97
4.5	7.98		33	150.75
	9.6			194.35
	10.6			185.79
Figure 5c %			Figure 5c Number (10^3)
Cont	DSF		Cont	DSF
11.9	16.7		0.79	1.15
7.8	10.5		1.25	0.89
3.8	7.3		0.4	0.97
9.4	10.1		1	0.89
8.8	7.8		2.2	0.29
5.6	11.5		0.54	1.74
10	8.8		0.73	1.89
	10.1			2.02
	9			1.75

## Sheet: Figure 6
Figure 6a						Figure 6c
IL-4+antiCD40-stimulated B cells with/without DSF						Heatmp
Description	Count	padj	-log10(padj)			gene_name	NS_1	NS_2	NS_3	NS_4	LPS_1	LPS_2	LPS_3	LPS_4	LPSDSF_1	LPSDSF_2	LPSDSF_3	LPSDSF_4	IL4CD40_1	IL4CD40_2	IL4CD40_3	IL4CD40_4	IL4CD40DSF_1	IL4CD40DSF_2	IL4CD40DSF_3	IL4CD40DSF_4
Pyrimidine metabolism	41	4.19264e-06	5.37751			Nme2	15	11	4	5	36	58	21	23	59	82	61	73	46	42	74	66	96	70	101	79
Aminoacyl-tRNA biosynthesis	25	1.97951e-05	4.70344			Tymp	22	28	40	23	28	21	20	23	8	14	18	11	47	43	32	25	23	18	20	25
RNA transport	55	0.000182993	3.73757			Tyms	76	85	162	177	68	76	50	53	48	41	51	64	143	170	114	96	81	53	70	68
Ribosome biogenesis in eukaryotes	33	0.000182993	3.73757			Nudt2	101	95	106	75	90	103	87	94	33	28	23	34	117	129	126	119	53	54	80	62
Purine metabolism	53	0.000609263	3.21519			Nme6	119	114	164	163	129	125	91	103	61	47	58	52	186	168	173	121	108	97	85	117
Carbon metabolism	38	0.00206773	2.68451			Dctd	163	151	92	78	293	363	275	243	50	58	52	48	387	429	318	240	73	56	78	88
RNA degradation	30	0.00208068	2.68179			Nme7	191	203	186	173	99	113	106	96	31	38	35	38	86	80	88	80	35	47	49	61
Propanoate metabolism	14	0.0114888	1.93972			Nt5m	206	198	225	185	181	174	138	182	66	81	74	62	245	236	205	175	130	96	123	118
Basal transcription factors	18	0.0141572	1.84902			Cmpk2	219	233	962	827	5079	5488	4665	4282	3340	3349	3030	3677	36	63	118	164	59	99	179	235
Glycine, serine and threonine metabolism	16	0.0143123	1.84429			Rrm2	254	296	646	670	178	151	159	153	113	135	108	132	244	192	200	177	155	151	175	174
Cytosolic DNA-sensing pathway	20	0.0263688	1.57891			Nt5e	266	236	56	42	96	103	92	102	54	80	63	44	70	65	91	65	78	75	69	56
Steroid biosynthesis	10	0.0286616	1.5427			Uprt	315	338	335	302	203	205	164	177	61	66	67	67	283	236	244	179	95	111	69	100
N-Glycan biosynthesis	18	0.0384283	1.41535			Enpp1	384	397	839	731	326	300	295	238	207	196	149	191	238	244	202	172	210	213	208	201
Citrate cycle (TCA cycle)	13	0.0597113	1.22394			Dctpp1	551	423	275	255	652	793	664	608	118	204	143	236	1015	927	651	571	286	255	319	345
Nucleotide excision repair	17	0.0684854	1.1644			Dhodh	581	583	580	546	596	587	481	475	169	202	136	149	773	730	707	546	257	213	305	292
Biosynthesis of amino acids	22	0.0820098	1.08613			Dut	613	500	781	726	343	351	287	298	133	176	159	183	454	465	430	361	264	214	273	271
Thiamine metabolism	7	0.0820098	1.08613			Nme1	638	608	429	529	982	1076	851	811	622	803	701	852	1466	1538	1228	1140	1216	1046	1346	1254
One carbon pool by folate	9	0.0867264	1.06185			Entpd6	956	963	1020	926	806	902	694	637	178	209	188	223	1062	1109	981	815	342	325	354	406
RNA polymerase	12	0.0991183	1.00385			Dtymk	1040	1013	1112	1034	845	895	779	682	298	321	309	332	974	969	870	729	502	438	524	447
Porphyrin and chlorophyll metabolism	10	0.164658	0.783416			Rrm2b	1054	998	1476	1338	490	537	506	452	422	486	394	502	466	508	554	455	651	536	586	605
						Umps	1084	1054	779	641	1885	2251	1714	1643	946	1226	997	1285	1978	2066	1793	1494	1193	1077	1270	1291
Figure 6b						Uck1	1157	1072	1170	982	827	907	713	718	364	361	300	361	990	921	859	691	612	528	614	627
LPS-stimulated B cells with/without DSF						Ctps	1329	1279	635	608	3531	3766	3236	2993	2263	2687	2191	2496	3951	4123	3599	3066	2512	2312	2816	2743
Description	Count	padj	-log10(padj)			Rrm1	1418	1470	2091	1863	1096	1291	1086	1001	467	556	409	547	1238	1303	1231	943	767	640	830	754
Pyrimidine metabolism	39	2.32e-06	5.63451			Uckl1	1528	1433	1620	1459	678	738	663	587	407	473	461	424	575	623	666	587	544	550	634	673
RNA transport	50	0.000633114	3.19852			Entpd5	1690	1534	1786	1609	405	476	410	377	522	571	487	600	403	419	478	463	710	668	707	810
Aminoacyl-tRNA biosynthesis	21	0.000633114	3.19852			Tk2	1780	1573	2498	2273	690	700	622	558	497	533	491	556	481	482	483	426	591	540	667	598
Cytosolic DNA-sensing pathway	23	0.000633114	3.19852			Dck	2148	2062	2001	1733	1240	1374	1217	1027	1089	1051	968	1218	235	240	247	253	333	307	426	396
Ribosome biogenesis in eukaryotes	29	0.00103217	2.98625			Ctps2	2243	2283	2013	1746	1229	1362	1170	1092	667	745	648	777	560	530	496	448	599	513	572	529
RNA polymerase	15	0.0012923	2.88864			Uck2	2812	2709	677	599	3247	3397	3040	2729	1418	1695	1333	1682	3830	4149	3411	2807	1957	1778	1906	2069
RNA degradation	28	0.00163538	2.78638			Cmpk1	2841	2786	2308	2117	1974	1940	1847	1608	1031	1235	994	1203	2371	2243	1957	1631	1817	1507	1892	1684
Thermogenesis	61	0.00431801	2.36472			Cad	3744	3605	2351	2140	4700	4581	3826	3973	1000	1099	924	990	6542	6818	5805	4701	1689	1663	1653	1856
Citrate cycle (TCA cycle)	14	0.00682612	2.16583
Oxidative phosphorylation	39	0.00682612	2.16583
Basal transcription factors	17	0.00844453	2.07342
Carbon metabolism	32	0.0176451	1.75337
Parkinson disease	39	0.0179627	1.74563
Huntington disease	49	0.020104	1.69672			Figure 6d,e
Fanconi anemia pathway	19	0.020104	1.69672				NS_1	NS_2	NS_3	NS_4	LPS_1	LPS_2	LPS_3	LPS_4	LPSDSF_1	LPSDSF_2	LPSDSF_3	LPSDSF_4	IL4CD40_1	IL4CD40_2	IL4CD40_3	IL4CD40_4	IL4CD40DSF_1	IL4CD40DSF_2	IL4CD40DSF_3	IL4CD40DSF_4
Purine metabolism	42	0.020104	1.69672		de novo	Dhodh	3.44123	3.54667	3.69767	3.78264	4.43346	3.98571	3.91951	4.11286	1.60276	1.78056	1.35711	1.29232	5.72049	5.49459	5.05355	4.49348	2.02062	1.73062	2.19607	2.08212
Propanoate metabolism	12	0.035101	1.45468			Cad	17.1431	16.9541	11.5869	11.4613	27.0278	24.0461	24.1017	26.5941	7.33159	7.48894	7.12794	6.63799	37.4266	39.6722	32.0772	29.9087	10.2659	10.4455	9.20102	10.231
Measles	34	0.035101	1.45468			Entpd6	7.50156	7.7613	8.61501	8.49902	7.94304	8.11391	7.49208	7.30711	2.23644	2.44067	2.48536	2.56239	10.412	11.0586	9.2897	8.88594	3.56232	3.49833	3.3768	3.83535
Alzheimer disease	44	0.035101	1.45468			Dctpp1	30.5402	24.081	16.4065	16.532	45.3865	50.3876	50.6334	49.2648	10.4724	16.8275	13.3535	19.1549	70.2914	65.2942	43.5452	43.9753	21.0426	19.3885	21.4941	23.021
Nucleotide excision repair	16	0.0379521	1.42076			Dtymk	14.8108	14.8173	17.0456	17.2239	15.1134	14.6116	15.2627	14.1985	6.79526	6.8033	7.41383	6.92359	17.3309	17.5366	14.9522	14.4253	9.48994	8.55666	9.07165	7.6637
						Nudt2	4.47849	4.32661	5.05915	3.88988	5.012	5.23573	5.30736	6.09328	2.34298	1.84772	1.71821	2.20768	6.48205	7.269	6.74249	7.33178	3.11961	3.28464	4.3123	3.30969
						Nme7	1.21792	1.32952	1.27662	1.29031	0.792828	0.826026	0.929908	0.894889	0.316512	0.360609	0.376003	0.354826	0.685172	0.648261	0.677185	0.708806	0.296256	0.411119	0.379831	0.468274
					salvage	Uprt	5.12266	5.64567	5.86396	5.74455	4.14609	3.8218	3.66925	4.20795	1.58839	1.59734	1.83568	1.59554	5.75025	4.87721	4.78865	4.04473	2.05079	2.47623	1.36409	1.9578
						Dctd	1.79155	1.70463	1.0884	1.00276	4.04451	4.57379	4.15836	3.90444	0.879941	0.948716	0.9629	0.772553	5.31455	5.992	4.218	3.66525	1.06507	0.84433	1.04218	1.16441
						Dck	21.286	20.9876	21.3437	20.0874	15.4326	15.6091	16.592	14.878	17.2795	15.5	16.1612	17.6748	2.90967	3.02236	2.9539	3.48364	4.38045	4.17333	5.13191	4.72433
						Nudt22	3.32357	3.96112	4.08363	4.36426	0.433162	1.00644	1.16469	1.14591	1.30532	0.373299	0.528247	0.826454	1.99795	1.2352	1.13517	1.69909	1.08215	0.860227	1.1816	0.981425
						Tk1	7.15781	7.01865	6.68805	8.00974	15.9875	15.5105	15.2226	15.3639	15.5007	11.7466	14.7916	11.6638	47.5803	44.3354	49.0798	44.9106	25.8254	30.2281	24.2815	27.9603
						Tk2	18.6766	16.952	28.2118	27.8959	9.09253	8.41987	8.97877	8.55902	8.34982	8.32286	8.67953	8.54277	6.30577	6.42686	6.11594	6.21068	8.23149	7.7724	8.50769	7.55376

## Sheet: Figure 7
Figure 7b IL4CD40 10^3									Figure 7c IL4CD40 10^2
NC	0	0.01	0.01	0.1	0.1	1	1		NC	0	0.01	0.01	0.1	0.1	1	1
460	20829	7777	28774	2433	25495	2460	26829		87	1743	422	2391	133	2348	203	3062
427	17239	5502	27733	2012	25097	1681	25646		70	1515	347	2353	124	2190	122	3361
636	14699	6224	30098	2020	31043	1898	30483		102	1433	421	2604	151	2552	127	3834
706	18855								84	1378
532	21763								64	1650
619	21838								95	1690
Figure 7b LPS 10^3									Figure 7c LPS 10^2
NC	0	0.01	0.01	0.1	0.1	1	1		NC	0	0.01	0.01	0.1	0.1	1	1
460	12768	5612	25844	2678	23619	2051	21810		87	3378	662	4534	331	4005	296	4283
427	20676	6802	24800	3239	25584	2411	26999		70	5137	851	5176	435	4427	391	5324
636	17949	6632	23755	3026	28076	2667	23098		102	4835	783	5817	434	5722	437	5122
706	22737								84	5981
532	20672								64	5071
619	22254								95	5289
Figure 7e IL4CD40 10^3									Figure 7f IL4CD40 10^2
NC	0	0.01	0.01	0.1	0.1	1	1		NC	0	0.01	0.01	0.1	0.1	1	1
460	20829	24271	30216	2500	2759	2091	2547		87	1743	1734	2244	5	6	6	7
427	17239	28915	24484	2516	1886	2264	1381		70	1515	2386	2077	9	6	12	9
636	14699	22872	27123	2530	1716	2343	1811		102	1433	1627	2094	11	4	8	6
706	18855								84	1378
532	21763								64	1650
619	21838								95	1690
Figure 7e LPS 10^3									Figure 7f LPS 10^2
NC	0	0.01	0.01	0.1	0.1	1	1		NC	0	0.01	0.01	0.1	0.1	1	1
460	12768	16906	22552	892	642	892	757		87	3378	3676	5035	6	8	31	11
427	20676	17770	24293	1116	627	1116	766		70	5137	3694	5224	8	3	43	4
636	17949	19967	28476	791	559	791	597		102	4835	4411	5419	4	11	2	9
706	22737								84	5981
532	20672								64	5071
619	22254								95	5289
Figure 7g IL4CD40 10^3									Figure 7h IL4CD40 10^2
NC	IL4CD40	IL4CD40/DHODH	IL4CD40/DHODH/Uridine	IL4CD40/DHODH/Uridine/DSF	IL4CD40/DSF	IL4CD40/DSF/Uridine			NC	IL4CD40	IL4CD40/DHODH	IL4CD40/DHODH/Uridine	IL4CD40/DHODH/Uridine/DSF	IL4CD40/DSF	IL4CD40/DSF/Uridine
2.839	6.567	2.264	9.899	1.794	1.423	1.472			0.27	3.47	0.27	5.88	0.06	0.05	0.1
3.03	6.103	2.962	12.454	1.812	1.601	1.773			0.2	3.31	0.34	9.64	0.05	0.1	0.08
2.918	6.75	2.629	6.277	1.695	1.385	1.738			0.2	3.6	0.28	3.5	0.1	0.09	0.05
Figure 7g LPS 10^3									Figure 7h LPS 10^2
NC	LPS	LPS/DHODH	LPS/DHODH/Uridine	LPS/DHODH/Uridine/DSF	LPS/DSF	LPS/DSF/Uridine			NC	LPS	LPS/DHODH	LPS/DHODH/Uridine	LPS/DHODH/Uridine/DSF	LPS/DSF	LPS/DSF/Uridine
2.839	21.983	6.006	20.692	1.766	1.588	0.612			0.27	46.9	6.23	37.84	0.09	0.07	0.01
3.03	20.216	5.979	23.464	1.955	1.085	1.035			0.2	36.36	6.13	46.42	0.17	0.1	0.05
2.918	21.043	5.11	21.059	1.739	1.549	1.663			0.2	41.41	5.95	41.94	0.14	0.05	0.16

## Sheet: Supplementary experiments 1
Sup-1a
NC	0	0.01	0.1	1	0.01	0.1	1	0.01	0.1	1	0.01	0.1	1
515	5426	4240	770	1061	4483	4913	6194	4136	3804	1726	4428	1737	1415
510	4716	3466	735	1297	4639	3888	5133	3864	4006	1526	3929	1496	1538
514	4345	4474	808	1043	4421	4285	4872	4367	4156	1359	4538	1761	1565
Sup-1b
NC	0	0.01	0.1	1	0.01	0.1	1	0.01	0.1	1	0.01	0.1	1
515	11196	11808	704	1038	13006	10811	11991	11849	10887	887	13642	2638	1154
510	10468	12476	531	956	12046	12137	11838	13009	12172	1073	13163	3291	1173
514	12700	12773	610	974	11568	12793	14465	11854	11028	1047	13280	2671	1298
Sup-1c
NC	0	0.01	0.1	1	0.01	0.1	1	0.01	0.1	1	0.01	0.1	1
3	571	427	4	8	502	498	711	374	377	17	424	86	4
1	501	310	4	5	628	438	502	444	421	9	417	107	8
4	402	445	5	4	591	447	354	503	370	6	474	74	4
Sup-1d
NC	0	0.01	0.1	1	0.01	0.1	1	0.01	0.1	1	0.01	0.1	1
3	2199	2081	2	7	1417	997	1281	1717	1715	3	2155	300	8
1	841	2131	4	2	1431	1462	1152	1991	2013	2	2099	372	4
4	2307	2201	2	4	1520	1087	1058	1551	1708	3	2171	316	2

## Sheet: Supplementary experiments 2
Sup-Fig-2b					Sup-Fig-2c
NC	0 uM	INCB3344 1 uM	Maraviroc 1 uM		NC	0 uM	INCB3344 1 uM	Maraviroc 1 uM
87	19653	21674	15637		87	9365	11651	15498
48	23925	22547	26070		48	11103	14044	17282
95	23101	5378	22307		95	13618	13521	16132
23	18299				23	14097
	23157					13994
						13507
Sup-Fig-2d					Sup-Fig-2e
NC	0 uM	INCB3344 1 uM	Maraviroc 1 uM		NC	0 uM	INCB3344 1 uM	Maraviroc 1 uM
3	4384	4692	3049		3	3505	4163	5089
1	5048	4863	4862		1	4454	4793	5790
1	3660	960	4102		1	5137	4660	5016
0	3597				0	5446
	4615					5349
						5216

## Sheet: Supplementary experiments 3
Supplementary figure 3
	NC	0uM	DSF			BAY-117082			IBRU			LY294002			Wortmannin
a	B220+ IL4+aCD40
	NC	0	0.01	0.1	1	0.01	0.1	1	0.01	0.1	1	0.01	0.1	1	0.01	0.1	1
	178	2433	3368	283	593	3392	2460	1625	1532	1240	495	2520	2771	1780	2423	2579	2541
	460	3449	2939	251	711	3937	3006	1970	2080	1540	348	3351	2718	1222	2008	1751	1835
	295	4267	3066	336	540	3937	4022	1120	2293	1231	473	3263	3186	1223	3200	2103	1952
	129	2558
	139	2579
	127	2849
		4080
	B220+ LPS
	NC	0 uM	0.01uM	0.1uM	1uM	0.01uM	0.1uM	1uM	0.01uM	0.1uM	1uM	0.01uM	0.1uM	1uM	0.01uM	0.1uM	1uM
	178	7277	7231	304	397	10079	9000	4900	6541	8011	929	8279	8006	5147	7816		7370
	460	8970	8272	416	950	9655	10465	4872	8487	8992	931	8292	8126	3772	7946	7290	6833
	295	11298	9222	358	513	10558	9566	5989	6339	6682	1089	9007	8075	4939	8680	8435	9016
	129	7518
	139	8596
	127	7859
		6569
b	CD138+ IL4+aCD40
	No stimuli	DMSO	DSF 0.01 uM	DSF 0.1 uM	DSF 1 uM	BAY 11-7082 0.01 uM	BAY 11-7082 0.1 uM	BAY 11-7082 1 uM	Ibrutinib 0.01 uM	Ibrutinib 0.1 uM	Ibrutinib 1 uM	LY294002 0.01 uM	LY294002 0.1 uM	LY294002 1 uM	Wortmannin 0.01 uM	Wortmannin 0.1 uM	Wortmannin 1 uM
	8	2083	1896	21	1	2546	2335	434	1822	1604	76	2218	2004	471	1948	1109	1631
	10	2162	1834	85	3	2716	2373	352	1824	1360	84	2157	1957	535	2086	1804	1557
	16	2734	2166	56	3	3069	2322	445	2050	1449	72	2306	2085	568	2113	1977	2311
	13	1988							1470	1103				471
	8	2223								1262				700
	6	1715
		1467
	CD138+ LPS
	No stimuli	DMSO	DSF 0.01 uM	DSF 0.1 uM	DSF 1 uM	BAY 11-7082 0.01 uM	BAY 11-7082 0.1 uM	BAY 11-7082 1 uM	Ibrutinib 0.01 uM	Ibrutinib 0.1 uM	Ibrutinib 1 uM	LY294002 0.01 uM	LY294002 0.1 uM	LY294002 1 uM	Wortmannin 0.01 uM	Wortmannin 0.1 uM	Wortmannin 1 uM
	8	2083	1896	21	1	2546	2335	434	1822	1604	76	2218	2004	471	1948	1109	1631
	10	2162	1834	85	3	2716	2373	352	1824	1360	84	2157	1957	535	2086	1804	1557
	16	2734	2166	56	3	3069	2322	445	2050	1449	72	2306	2085	568	2113	1977	2311
	13	1988							1470	1103				471
	8	2223								1262				700
	6	1715
		1467

[truncated: 4 more sheets: Supplementary experiments 4, Supplementary experiments 5, Supplementary experiments 6, Supplementary experiments 7]
